# Supplementary material for: Simple Detection and Culture of Circulating Tumor Cells from Colorectal Cancer Patients Using Poly(2-Methoxyethyl Acrylate)-Coated Plates
Source: Int J Mol Sci. 2023 Feb 16;24(4):3949. doi: 10.3390/ijms24043949 (PMC9959032; doi:10.3390/ijms24043949)
Supplement: Supplementary file 1 [file ijms-24-03949-s001.zip]

Archive with 1 entries (1 files):
- ijms-2167426-supplementary.pdf
